# Supplementary material for: Identification and Comparative Expression Profiles of Candidate Olfactory Receptors in the Transcriptomes of the Important Egg Parasitoid Wasp Anastatus japonicus Ashmead (Hymenoptera: Eupelmidae)
Source: Plants (Basel). 2023 Feb 17;12(4):915. doi: 10.3390/plants12040915 (PMC9962093; doi:10.3390/plants12040915)
Supplement: Supplementary file 1 [file plants-12-00915-s001.zip]

Archive with 2 entries (2 files):
- plants-2102705-Supplementary File S1.pdf
- plants-2102705-Supplementary Tables.pdf
